# Supplementary material for: Trametes hirsuta as an Attractive Biocatalyst for the Preparative Scale Biotransformation of Isosafrole into Piperonal
Source: Molecules. 2023 Apr 21;28(8):3643. doi: 10.3390/molecules28083643 (PMC10142777; doi:10.3390/molecules28083643)
Supplement: Supplementary file 1 [file molecules-28-03643-s001.zip]

Archive with 1 entries (1 files):
- molecules-2310135-supplementary.pdf
